# Supplementary material for: Synthesis of self-curable polysulfone containing pendant benzoxazine units via CuAAC click chemistry
Source: Des Monomers Polym. 2016 Nov 21;20(1):293–9. doi: 10.1080/15685551.2016.1257379 (PMC5812181; doi:10.1080/15685551.2016.1257379)
Supplement: TDMP_1257379_Supplemental_Material.zip [file TDMP_A_1257379_SM0588.zip]

Archive with 1 entries (1 files):
- TDMP_1257379_Supplemental_Material.docx
